# Supplementary material for: Vital Members in the More Dysbiotic Oropharyngeal Microbiotas in H7N9-Infected Patients
Source: Front Med (Lausanne). 2020 Aug 11;7:396. doi: 10.3389/fmed.2020.00396 (PMC7433009; doi:10.3389/fmed.2020.00396)
Supplement: Supplementary file 1 [file Data_Sheet_1.xlsx]

## Sheet: Table S1
Table S1 OTUs associated with H7N9 or health identified by Linear Discriminant Analysis (LDA) Effect Size (LEfSe)
OTUs associated with H7N9	LDA score		OTUs associated with health		LDA score
OTU21_Porphyromonas	3.42433		OTU14_Haemophilus		3.96622
OTU27_Porphyromonas	3.34785		OTU12_Neisseria		3.88541
OTU19_Porphyromonas	3.31351		OTU17_Alloprevotella		3.75773
OTU40_Prevotella	3.25645		OTU20_Porphyromonas		3.70258
OTU36_Porphyromonas	3.20929		OTU26_Porphyromonas		3.67479
OTU51_Leptotrichia	3.14106		OTU22_Alloprevotella		3.65719
OTU274_Streptococcus	2.90735		OTU30_Haemophilus		3.60456
OTU108_Filifactor	2.81142		OTU56_Prevotella		3.4084
OTU130_Oribacterium	2.73847		OTU34_Prevotella		3.18586
OTU47_Megasphaera	2.72006		OTU67_Prevotella		3.16795
OTU55_Leptotrichia	2.70188		OTU184_Veillonella		3.06853
OTU78_Atopobium	2.69935		OTU811_Treponema		2.70051
OTU64_Leptotrichia	2.6888		OTU472_Capnocytophaga		2.45493
OTU102_Oribacterium	2.65898		OTU314_Capnocytophaga		2.40496
OTU101_Erysipelotrichaceae	2.65038		OTU226_Aggregatibacter		2.35084
OTU76_Parvimonas	2.64635		OTU344_Haemophilus		2.34289
OTU703_Bacteria	2.61419		OTU749_Alloprevotella		2.31825
OTU77_Cyanobacteria	2.59573		OTU614_Pasteurellaceae		2.29544
OTU162_Leptotrichia	2.57393		OTU765_Prevotella		2.24738
OTU219_Oribacterium	2.5537		OTU263_Treponema		2.24013
OTU136_Filifactor	2.54994		OTU595_Prevotella		2.16436
OTU781_TM7	2.52848		OTU469_Aggregatibacter		2.09881
OTU147_Peptostreptococcus	2.46168
OTU201_Lachnoanaerobaculum	2.45662
OTU865_Mogibacterium	2.4562
OTU238_Catonella	2.42387
OTU177_Stomatobaculum	2.41817
OTU408_Leptotrichia	2.41215
OTU578_Lachnospiraceae	2.38876
OTU532_Streptococcus	2.38573
OTU171_Porphyromonadaceae	2.34892
OTU539_Lactobacillus	2.34407
OTU208_Treponema	2.34246
OTU358_Streptococcus	2.3325
OTU173_Treponema	2.30101
OTU560_Saccharibacteria	2.2984
OTU352_Catonella	2.28952
OTU554_Prevotella	2.28898
OTU131_Stomatobaculum	2.28865
OTU232_Leptotrichia	2.28759
OTU731_Oribacterium	2.2739
OTU491_Prevotellaceae	2.26944
OTU547_Phocaeicola	2.26307
OTU376_Treponema	2.26059
OTU704_Fretibacterium	2.25919
OTU652_Leptotrichia	2.25436
OTU486_Firmicutes	2.25405
OTU432_Leptotrichia	2.25225
OTU218_Prevotella	2.23782
OTU254_Leptotrichia	2.23222
OTU492_Prevotella	2.2312
OTU281_Shuttleworthia	2.21632
OTU152_Stomatobaculum	2.21608
OTU691_Leptotrichia	2.2152
OTU705_Prevotella	2.21179
OTU165_Saccharibacteria	2.20449
OTU480_Rikenellaceae	2.20354
OTU265_Shuttleworthia	2.1941
OTU276_Eubacterium	2.18633
OTU253_Bacteroides	2.18501
OTU385_Prevotella	2.16712
OTU626_Saccharibacteria	2.15744
OTU739_Johnsonella	2.14407
OTU350_Bacteroides	2.13922
OTU234_Saccharibacteria	2.10371
OTU303_Leptotrichia	2.08627
OTU242_Lactobacillus	2.07945
OTU291_Clostridiales	2.05393
OTU618_Capnocytophaga	2.04251

## Sheet: Fig. S1
Fig. S1.Optimal numbers for clustering the 72 micrrobiotas by Silhouette analysis

## Sheet: Fig. S2
Fig. S2. Oropharyngeal bacterial network in the two clustered H7N9 microbiotas,
i.e., (A) Cluster_1_Diseased and (B) Cluster_2_Diseased, determined by
Co-occurrence Network (CoNet) analysis
A
B
